# Supplementary material for: Development of Policy-Relevant Indicators for Injury Prevention in British Columbia by the Key Decision-Makers
Source: Int J Environ Res Public Health. 2021 Nov 11;18(22):11837. doi: 10.3390/ijerph182211837 (PMC8621597; doi:10.3390/ijerph182211837)
Supplement: Supplementary file 1 [file ijerph-18-11837-s001.zip]

Archive with 1 entries (1 files):
- ijerph-1373623-supplementary.pdf
